# Supplementary material for: Acute Myocardial Infarction during the COVID-19 Pandemic: Long-Term Outcomes and Prognosis—A Systematic Review
Source: Life (Basel). 2024 Jan 31;14(2):202. doi: 10.3390/life14020202 (PMC10890474; doi:10.3390/life14020202)
Supplement: Supplementary file 1 [file life-14-00202-s001.zip]

Archive with 1 entries (1 files):
- life-2796305-supplementary.pdf
